# Supplementary material for: Predictors of Feeling of Threat Caused by COVID-19 Pandemic, the Distinctive Effects of Automatic vs. Reflective Emotions
Source: Int J Environ Res Public Health. 2023 Mar 23;20(7):5231. doi: 10.3390/ijerph20075231 (PMC10094237; doi:10.3390/ijerph20075231)
Supplement: Supplementary file 1 [file ijerph-20-05231-s001.zip]

Archive with 1 entries (1 files):
- ijerph-2241374-supplementary.pdf
